# Supplementary material for: Bibliometric and visual analysis in the field of traditional Chinese medicine in cancer from 2002 to 2022
Source: Front Pharmacol. 2023 Jul 4;14:1164425. doi: 10.3389/fphar.2023.1164425 (PMC10352617; doi:10.3389/fphar.2023.1164425)
Supplement: Supplementary file 1 [file Table2.XLSX]

## Sheet: Sheet1
EFFERTH T	2007	TRENDS MOL MED	381	23.81
BRINKER AM	2007	PHYTOCHEMISTRY	329	20.56
KITANO H	2007	NAT REV DRUG DISCOV	373	23.31
WANG XH	2007	MED RES REV	432	27
HUANG Q	2007	MED RES REV	420	26.25
CAI YZ	2004	LIFE SCI	1722	90.63
TANG J	2009	J ETHNOPHARMACOL	386	27.57
GONG J	2012	J CONTROL RELEASE	395	35.91
CABRERA C	2006	J AM COLL NUTR	1147	67.47
THOMFORD NE	2018	INT J MOL SCI	388	77.6
AMAGASE H	2011	FOOD RES INT	326	27.17
HARVEY AL	2008	DRUG DISCOV TODAY	1191	79.4
LIN Y	2008	CURR CANCER DRUG TAR	603	40.2
EFFERTH T	2008	CLIN INFECT DIS	331	22.07
LI S	2013	CHIN J NAT MEDICINES	738	73.8
LI-WEBER M	2009	CANCER TREAT REV	660	47.14
YANG HJ	2006	CANCER RES	457	26.88
SHISHODIA S	2005	ANN NY ACAD SCI	484	26.89
KRONENBERG F	2002	ANN INTERN MED	363	17.29
ZHANG AH	2012	ANALYST	460	41.82
Paper			Total Citations	TC per Year

## Sheet: Sheet2
	References	Title
1	Efferth T, 2007, TRENDS MOL MED, V13, P353, DOI 10.1016/j.molmed.2007.07.001, DOI	From traditional Chinese medicine to rational cancer therapy
2	Wang L, 2008, P NATL ACAD SCI USA, V105, P4826, DOI 10.1073/pnas.0712365105, DOI	Dissection of mechanisms of Chinese medicinal formula Realgar-Indigo naturalis as an effective treatment for promyelocytic leukemia
3	Jemal A, 2011, CA-CANCER J CLIN, V61, P134, DOI 10.3322/caac.20115, 10.3322/caac.20107, 10.3322/caac.20073, DOI	Cancer Statistics, 2010
4	Chen CYC, 2011, PLOS ONE, V6, P0, DOI 10.1371/journal.pone.0015939, DOI	TCM Database@Taiwan: The World's Largest Traditional Chinese Medicine Database for Drug Screening In Silico
5	Hanahan D, 2011, CELL, V144, P646, DOI 10.1016/j.cell.2011.02.013, DOI	Hallmarks of Cancer: The Next Generation
6	Siegel R, 2013, CA-CANCER J CLIN, V63, P11, DOI 10.3322/caac.21166, DOI	Cancer statistics, 2013
7	Li X, 2013, PLOS ONE, V8, P0, DOI 10.1371/journal.pone.0060338, DOI	Traditional Chinese Medicine in Cancer Care: A Review of Controlled Clinical Studies Published in Chinese
8	Siegel R, 2014, CA-CANCER J CLIN, V64, P9, DOI 10.1136/bmj.g1502, 10.3322/caac.21254, 10.1001/jamaoto.2014.2530, 10.3322/caac.21208, DOI	Cancer Statistics, 2014
9	Ru JL, 2014, J CHEMINFORMATICS, V6, P0, DOI 10.1186/1758-2946-6-13, DOI	TCMSP: a database of systems pharmacology for drug discovery from herbal medicines
10	Ling CQ, 2014, J INTEGR MED-JIM, V12, P331, DOI 10.1016/S2095-4964(14)60038-8, DOI	Three advantages of using traditional Chinese medicine to prevent and treat tumor
11	Li S, 2013, CHIN J NAT MEDICINES, V11, P110, DOI 10.3724/SP.J.1009.2013.00110, 10.1016/S1875-5364(13)60037-0, DOI	Traditional Chinese Medicine in Cancer Care: A Review of Controlled Clinical Studies Published in Chinese
12	Wang CY, 2014, AM J CHINESE MED, V42, P543, DOI 10.1142/S0192415X14500359, DOI	Traditional Chinese Medicine: A Treasured Natural Resource of Anticancer Drug Research and Development
13	Lee YW, 2014, CANCER-AM CANCER SOC, V120, P1338, DOI 10.1002/cncr.28579, DOI	Adjunctive traditional Chinese medicine therapy improves survival in patients with advanced breast cancer: A population-based study
14	Torre LA, 2015, CA-CANCER J CLIN, V65, P87, DOI 10.3322/caac.21262, DOI	Global cancer statistics, 2012
15	Ferlay J, 2015, INT J CANCER, V136, PE359, DOI 10.1002/ijc.29210, DOI	Cancer incidence and mortality worldwide: Sources, methods and major patterns in GLOBOCAN 2012
16	Qi FH, 2015, BIOSCI TRENDS, V9, P16, DOI 10.5582/bst.2015.01019, DOI	The advantages of using traditional Chinese medicine as an adjunctive therapy in the whole course of cancer treatment instead of only terminal stage of cancer
17	Chen WQ, 2016, CA-CANCER J CLIN, V66, P115, DOI 10.3322/caac.21338, DOI	Cancer statistics in China, 2015
18	Siegel RL, 2016, CA-CANCER J CLIN, V66, P7, DOI 10.3322/caac.21551, 10.3322/caac.21332, 10.3322/caac.21708, DOI	Cancer statistics, 2022
19	Siegel RL, 2017, CA-CANCER J CLIN, V67, P7, DOI 10.3322/caac.21387, DOI	Cancer statistics, 2017
20	Bray F, 2018, CA-CANCER J CLIN, V68, P394, DOI 10.3322/caac.21492, DOI	Global cancer statistics 2018: GLOBOCAN estimates of incidence and mortality worldwide for 36 cancers in 185 countries
21	Xiang YN, 2019, CANCER MED-US, V8, P1958, DOI 10.1002/cam4.2108, DOI	Traditional Chinese medicine as a cancer treatment: Modern perspectives of ancient but advanced science
22	Szklarczyk D, 2019, NUCLEIC ACIDS RES, V47, PD607, DOI 10.1093/nar/gky1131, DOI	STRING v11: protein–protein association networks with increased coverage, supporting functional discovery in genome-wide experimental datasets
23	Zhang RZ, 2019, FRONT PHARMACOL, V10, P0, DOI 10.3389/fphar.2019.00123, DOI	Network Pharmacology Databases for Traditional Chinese Medicine: Review and Assessment
24	Wishart DS, 2018, NUCLEIC ACIDS RES, V46, PD1074, DOI 10.1093/nar/gkx1037, DOI	DrugBank 5.0: a major update to the DrugBank database for 2018
25	Szklarczyk D, 2017, NUCLEIC ACIDS RES, V45, PD362, DOI 10.1093/nar/gkw937, DOI	The STRING database in 2017: quality-controlled protein–protein association networks, made broadly accessible
