# Supplementary material for: Bibliometric and visual analysis in the field of traditional Chinese medicine in cancer from 2002 to 2022
Source: Front Pharmacol. 2023 Jul 4;14:1164425. doi: 10.3389/fphar.2023.1164425 (PMC10352617; doi:10.3389/fphar.2023.1164425)
Supplement: Supplementary file 3 [file Table1.XLSX]

## Sheet: Sheet1
Sources	Articles
JOURNAL OF ETHNOPHARMACOLOGY	602
EVIDENCE-BASED COMPLEMENTARY AND ALTERNATIVE MEDICINE	434
FRONTIERS IN PHARMACOLOGY	288
MOLECULES	132
BIOMEDICINE & PHARMACOTHERAPY	125
MOLECULAR MEDICINE REPORTS	123
MEDICINE	113
PHYTOMEDICINE	108
ONCOLOGY LETTERS	98
INTEGRATIVE CANCER THERAPIES	97
ONCOLOGY REPORTS	95
AMERICAN JOURNAL OF CHINESE MEDICINE	92
BMC COMPLEMENTARY AND ALTERNATIVE MEDICINE	92
EXPERIMENTAL AND THERAPEUTIC MEDICINE	85
PLOS ONE	79
SCIENTIFIC REPORTS	69
BIOMED RESEARCH INTERNATIONAL	60
PHYTOTHERAPY RESEARCH	57
ONCOTARGET	56
MEDICAL SCIENCE MONITOR	55
JOURNAL OF TRADITIONAL CHINESE MEDICINE	53
INTERNATIONAL JOURNAL OF CLINICAL AND EXPERIMENTAL MEDICINE	52
FRONTIERS IN ONCOLOGY	51
INTERNATIONAL IMMUNOPHARMACOLOGY	50
CHINESE MEDICINE	49
DRUG DESIGN DEVELOPMENT AND THERAPY	48
INTERNATIONAL JOURNAL OF MOLECULAR SCIENCES	47
INTERNATIONAL JOURNAL OF ONCOLOGY	44
PHARMACEUTICAL BIOLOGY	39
ONCOTARGETS AND THERAPY	38
INTERNATIONAL JOURNAL OF MOLECULAR MEDICINE	36
NATURAL PRODUCT COMMUNICATIONS	36
EUROPEAN JOURNAL OF PHARMACOLOGY	35
RSC ADVANCES	34
PHARMACOLOGICAL RESEARCH	33
CHINESE JOURNAL OF NATURAL MEDICINES	32
JOURNAL OF PHARMACEUTICAL AND BIOMEDICAL ANALYSIS	32
CHINESE JOURNAL OF INTEGRATIVE MEDICINE	31
ACTA PHARMACOLOGICA SINICA	30
PHARMACOGNOSY MAGAZINE	29
JOURNAL OF SEPARATION SCIENCE	28
LIFE SCIENCES	28
JOURNAL OF CANCER	27
PLANTA MEDICA	27
ANTI-CANCER DRUGS	26
BMC COMPLEMENTARY MEDICINE AND THERAPIES	26
EUROPEAN JOURNAL OF INTEGRATIVE MEDICINE	26
JOURNAL OF INTEGRATIVE MEDICINE-JIM	26
BIOCHEMICAL PHARMACOLOGY	24
INTERNATIONAL JOURNAL OF BIOLOGICAL MACROMOLECULES	24
JOURNAL OF ALTERNATIVE AND COMPLEMENTARY MEDICINE	24
BIOLOGICAL & PHARMACEUTICAL BULLETIN	23
FITOTERAPIA	23
TRIALS	23
BIOMEDICAL CHROMATOGRAPHY	22
ANTICANCER RESEARCH	21
BIOCHEMICAL AND BIOPHYSICAL RESEARCH COMMUNICATIONS	21
CANCER LETTERS	21
CELLULAR PHYSIOLOGY AND BIOCHEMISTRY	21
ENVIRONMENTAL TOXICOLOGY	21
FOOD AND CHEMICAL TOXICOLOGY	21
JOURNAL OF CHROMATOGRAPHY B-ANALYTICAL TECHNOLOGIES IN THE BIOMEDICAL AND LIFE SCIENCES	21
NEURAL REGENERATION RESEARCH	21
BIOSCIENCE REPORTS	20
LATIN AMERICAN JOURNAL OF PHARMACY	20
SUPPORTIVE CARE IN CANCER	20
WORLD JOURNAL OF GASTROENTEROLOGY	20
INTERNATIONAL JOURNAL OF NANOMEDICINE	19
NATURAL PRODUCT RESEARCH	19
AMERICAN JOURNAL OF TRANSLATIONAL RESEARCH	18
ANNALS OF PALLIATIVE MEDICINE	18
ANTI-CANCER AGENTS IN MEDICINAL CHEMISTRY	18
ASIAN PACIFIC JOURNAL OF CANCER PREVENTION	18
JOURNAL OF CELLULAR BIOCHEMISTRY	18
TROPICAL JOURNAL OF PHARMACEUTICAL RESEARCH	18
CHEMICO-BIOLOGICAL INTERACTIONS	17
JOURNAL OF FUNCTIONAL FOODS	17
ARCHIVES OF PHARMACAL RESEARCH	16
COMPLEMENTARY THERAPIES IN MEDICINE	16
EUROPEAN JOURNAL OF MEDICINAL CHEMISTRY	16
AFRICAN JOURNAL OF TRADITIONAL COMPLEMENTARY AND ALTERNATIVE MEDICINES	15
COCHRANE DATABASE OF SYSTEMATIC REVIEWS	15
CURRENT MEDICINAL CHEMISTRY	15
JOURNAL OF PHARMACY AND PHARMACOLOGY	15
TOXICOLOGY AND APPLIED PHARMACOLOGY	15
TRANSLATIONAL CANCER RESEARCH	15
ANNALS OF TRANSLATIONAL MEDICINE	14
BIOENGINEERED	14
CELL DEATH & DISEASE	14
OXIDATIVE MEDICINE AND CELLULAR LONGEVITY	14
CANCERS	13
IN VIVO	13
AGING-US	12
FRONTIERS IN CELL AND DEVELOPMENTAL BIOLOGY	12
INTERNATIONAL JOURNAL OF CANCER	12
INTERNATIONAL JOURNAL OF PHARMACOLOGY	12
JOURNAL OF AGRICULTURAL AND FOOD CHEMISTRY	12
PHYTOCHEMICAL ANALYSIS	12
PHYTOCHEMISTRY REVIEWS	12
ACTA MEDICA MEDITERRANEA	11
ACTA PHARMACEUTICA SINICA B	11
BIOORGANIC CHEMISTRY	11
CANCER CELL INTERNATIONAL	11
CANCER MANAGEMENT AND RESEARCH	11
CHINESE MEDICAL JOURNAL	11
COMBINATORIAL CHEMISTRY & HIGH THROUGHPUT SCREENING	11
CURRENT TOPICS IN MEDICINAL CHEMISTRY	11
IMMUNOPHARMACOLOGY AND IMMUNOTOXICOLOGY	11
JOURNAL OF FOOD AND DRUG ANALYSIS	11
PAKISTAN JOURNAL OF PHARMACEUTICAL SCIENCES	11
PHARMAZIE	11
TUMOR BIOLOGY	11
ACS OMEGA	10
BIOSCIENCE TRENDS	10
CURRENT PHARMACEUTICAL DESIGN	10
INDIAN JOURNAL OF PHARMACEUTICAL SCIENCES	10
JOURNAL OF BIOMOLECULAR STRUCTURE & DYNAMICS	10
JOURNAL OF CANCER RESEARCH AND THERAPEUTICS	10
JOURNAL OF CELLULAR PHYSIOLOGY	10
JOURNAL OF FOOD BIOCHEMISTRY	10
JOURNAL OF MEDICINAL PLANTS RESEARCH	10
JOURNAL OF ONCOLOGY	10
PHYTOCHEMISTRY	10
ACTA BIOCHIMICA ET BIOPHYSICA SINICA	9
BIOORGANIC & MEDICINAL CHEMISTRY LETTERS	9
BMC CANCER	9
CANCER MEDICINE	9
COMPUTATIONAL AND MATHEMATICAL METHODS IN MEDICINE	9
INDUSTRIAL CROPS AND PRODUCTS	9
INTERNATIONAL JOURNAL OF BIOLOGICAL SCIENCES	9
INTERNATIONAL JOURNAL OF CLINICAL AND EXPERIMENTAL PATHOLOGY	9
JOURNAL OF CELLULAR AND MOLECULAR MEDICINE	9
JOURNAL OF CHROMATOGRAPHY A	9
JOURNAL OF HEALTHCARE ENGINEERING	9
NUTRITION AND CANCER-AN INTERNATIONAL JOURNAL	9
WORLD JOURNAL OF CLINICAL CASES	9
ALTERNATIVE THERAPIES IN HEALTH AND MEDICINE	8
BIOMOLECULES	8
BIOORGANIC & MEDICINAL CHEMISTRY	8
CANCER CHEMOTHERAPY AND PHARMACOLOGY	8
CELLULAR AND MOLECULAR BIOLOGY	8
CURRENT PHARMACEUTICAL BIOTECHNOLOGY	8
CURRENT PROTEIN & PEPTIDE SCIENCE	8
DRUG DELIVERY	8
EXPERIMENTAL BIOLOGY AND MEDICINE	8
FOOD & FUNCTION	8
FRONTIERS IN CHEMISTRY	8
GENETICS AND MOLECULAR RESEARCH	8
INFLAMMATION	8
INTERNATIONAL JOURNAL OF MEDICINAL MUSHROOMS	8
JOURNAL OF BUON	8
JOURNAL OF EXPERIMENTAL & CLINICAL CANCER RESEARCH	8
JOURNAL OF PAIN AND SYMPTOM MANAGEMENT	8
JOURNAL OF PHARMACOLOGICAL SCIENCES	8
JOURNAL OF PHARMACOLOGY AND EXPERIMENTAL THERAPEUTICS	8
NUTRIENTS	8
ONCOLOGY RESEARCH	8
REVISTA BRASILEIRA DE FARMACOGNOSIA-BRAZILIAN JOURNAL OF PHARMACOGNOSY	8
TOXICOLOGY LETTERS	8
AFRICAN JOURNAL OF PHARMACY AND PHARMACOLOGY	7
ANALYTICAL METHODS	7
CARBOHYDRATE POLYMERS	7
CARCINOGENESIS	7
CHROMATOGRAPHIA	7
CURRENT CANCER DRUG TARGETS	7
FRONTIERS IN PUBLIC HEALTH	7
JOURNAL OF ASIAN NATURAL PRODUCTS RESEARCH	7
JOURNAL OF BIOCHEMICAL AND MOLECULAR TOXICOLOGY	7
JOURNAL OF INTERNATIONAL MEDICAL RESEARCH	7
JOURNAL OF NATURAL PRODUCTS	7
JOURNAL OF TRANSLATIONAL MEDICINE	7
MEDICINAL RESEARCH REVIEWS	7
MOLECULAR SIMULATION	7
PEERJ	7
PHYTOCHEMISTRY LETTERS	7
PLANTS-BASEL	7
ANALYTICAL AND BIOANALYTICAL CHEMISTRY	6
ANALYTICAL CHEMISTRY	6
APPLIED MICROBIOLOGY AND BIOTECHNOLOGY	6
BMJ OPEN	6
CANCER SCIENCE	6
CELL PROLIFERATION	6
CHEMISTRY & BIODIVERSITY	6
CURRENT DRUG TARGETS	6
CURRENT MEDICAL SCIENCE	6
CYTOTECHNOLOGY	6
DALTON TRANSACTIONS	6
FREE RADICAL BIOLOGY AND MEDICINE	6
FRONTIERS IN GENETICS	6
FRONTIERS IN MEDICINE	6
FRONTIERS IN NUTRITION	6
HEPATOBILIARY & PANCREATIC DISEASES INTERNATIONAL	6
JOURNAL OF BIOLOGICAL CHEMISTRY	6
JOURNAL OF BIOMATERIALS AND TISSUE ENGINEERING	6
JOURNAL OF CANCER RESEARCH AND CLINICAL ONCOLOGY	6
JOURNAL OF MEDICINAL FOOD	6
JOURNAL OF NATURAL MEDICINES	6
MEDIATORS OF INFLAMMATION	6
MEDICINAL CHEMISTRY RESEARCH	6
MINI-REVIEWS IN MEDICINAL CHEMISTRY	6
MOLECULAR AND CELLULAR BIOCHEMISTRY	6
MOLECULAR BIOLOGY REPORTS	6
MOLECULAR CANCER THERAPEUTICS	6
NEW JOURNAL OF CHEMISTRY	6
RECENT PATENTS ON ANTI-CANCER DRUG DISCOVERY	6
ACTA CHROMATOGRAPHICA	5
ANATOMICAL RECORD-ADVANCES IN INTEGRATIVE ANATOMY AND EVOLUTIONARY BIOLOGY	5
APOPTOSIS	5
BIOMEDICAL RESEARCH-INDIA	5
CANCER BIOLOGY & THERAPY	5
CANCER NURSING	5
CELL BIOLOGY INTERNATIONAL	5
CENTRAL EUROPEAN JOURNAL OF IMMUNOLOGY	5
CHEMICAL & PHARMACEUTICAL BULLETIN	5
COLLOIDS AND SURFACES B-BIOINTERFACES	5
COMPUTATIONAL BIOLOGY AND CHEMISTRY	5
CURRENT DRUG METABOLISM	5
CURRENT ONCOLOGY	5
DISEASE MARKERS	5
EUROPEAN JOURNAL OF INFLAMMATION	5
EXPERT OPINION ON INVESTIGATIONAL DRUGS	5
EXPERT OPINION ON THERAPEUTIC PATENTS	5
FOOD AND AGRICULTURAL IMMUNOLOGY	5
FOOD CHEMISTRY	5
FRONTIERS IN PLANT SCIENCE	5
INVESTIGATIONAL NEW DRUGS	5
JOURNAL OF CARDIOVASCULAR PHARMACOLOGY	5
JOURNAL OF IMMUNOLOGY RESEARCH	5
JOURNAL OF ZHEJIANG UNIVERSITY-SCIENCE B	5
LETTERS IN DRUG DESIGN & DISCOVERY	5
MITOCHONDRIAL DNA PART B-RESOURCES	5
NANOSCALE	5
NATURAL PRODUCT REPORTS	5
TALANTA	5
TOXICOLOGY	5
TOXINS	5
3 BIOTECH	4
AFRICAN JOURNAL OF BIOTECHNOLOGY	4
AMB EXPRESS	4
AMERICAN JOURNAL OF CANCER RESEARCH	4
ANALYST	4
ANTIOXIDANTS	4
ARTIFICIAL CELLS NANOMEDICINE AND BIOTECHNOLOGY	4
BANGLADESH JOURNAL OF PHARMACOLOGY	4
BIOFACTORS	4
BIOLOGICAL RESEARCH	4
BMC PALLIATIVE CARE	4
BMC SYSTEMS BIOLOGY	4
BRAZILIAN JOURNAL OF PHARMACEUTICAL SCIENCES	4
CANCER BIOTHERAPY AND RADIOPHARMACEUTICALS	4
CANCER PREVENTION RESEARCH	4
CANCER RESEARCH	4
CELL BIOCHEMISTRY AND BIOPHYSICS	4
CELL COMMUNICATION AND SIGNALING	4
CHEMICAL RESEARCH IN CHINESE UNIVERSITIES	4
CLINICAL & TRANSLATIONAL ONCOLOGY	4
CLINICAL AND EXPERIMENTAL PHARMACOLOGY AND PHYSIOLOGY	4
CLINICAL CANCER RESEARCH	4
DRUG DEVELOPMENT AND INDUSTRIAL PHARMACY	4
DRUG METABOLISM AND DISPOSITION	4
ENVIRONMENTAL TOXICOLOGY AND PHARMACOLOGY	4
EUROPEAN JOURNAL OF CANCER CARE	4
FOOD SCIENCE AND TECHNOLOGY	4
FORSCHENDE KOMPLEMENTARMEDIZIN	4
FRONTIERS IN IMMUNOLOGY	4
INTEGRATIVE MEDICINE RESEARCH	4
INTERNATIONAL JOURNAL OF IMMUNOPATHOLOGY AND PHARMACOLOGY	4
JOURNAL OF FOOD SCIENCE	4
JOURNAL OF GINSENG RESEARCH	4
JOURNAL OF HERBAL MEDICINE	4
JOURNAL OF INORGANIC BIOCHEMISTRY	4
JOURNAL OF LEUKOCYTE BIOLOGY	4
JOURNAL OF LIQUID CHROMATOGRAPHY & RELATED TECHNOLOGIES	4
JOURNAL OF NANOBIOTECHNOLOGY	4
JOURNAL OF PROTEOME RESEARCH	4
JOURNAL OF SURGICAL RESEARCH	4
LIVER INTERNATIONAL	4
MEDICAL ONCOLOGY	4
MOLECULAR PHARMACEUTICS	4
MOLECULAR THERAPY-NUCLEIC ACIDS	4
NAUNYN-SCHMIEDEBERGS ARCHIVES OF PHARMACOLOGY	4
PAIN PHYSICIAN	4
PATIENT PREFERENCE AND ADHERENCE	4
PROCEEDINGS OF THE NATIONAL ACADEMY OF SCIENCES OF THE UNITED STATES OF AMERICA	4
PROCESS BIOCHEMISTRY	4
RAPID COMMUNICATIONS IN MASS SPECTROMETRY	4
STEROIDS	4
THORACIC CANCER	4
TRACE ELEMENTS AND ELECTROLYTES	4
ACUPUNCTURE IN MEDICINE	3
AGING AND DISEASE	3
ANALYTICA CHIMICA ACTA	3
ANALYTICAL AND QUANTITATIVE CYTOPATHOLOGY AND HISTOPATHOLOGY	3
ANNALS OF ALLERGY ASTHMA & IMMUNOLOGY	3
ANNALS OF ONCOLOGY	3
ARCHIVES OF BIOCHEMISTRY AND BIOPHYSICS	3
ASIAN JOURNAL OF ANDROLOGY	3
ASIAN PACIFIC JOURNAL OF TROPICAL MEDICINE	3
BASIC & CLINICAL PHARMACOLOGY & TOXICOLOGY	3
BIOCHEMISTRY AND CELL BIOLOGY	3
BLOOD	3
BOTANICAL STUDIES	3
BRAZILIAN JOURNAL OF MEDICAL AND BIOLOGICAL RESEARCH	3
BREAST CANCER RESEARCH AND TREATMENT	3
BRITISH JOURNAL OF NUTRITION	3
BRITISH JOURNAL OF PHARMACOLOGY	3
CANCER	3
CANCER BIOMARKERS	3
CELL BIOLOGY AND TOXICOLOGY	3
CELLS	3
CHEMICAL BIOLOGY & DRUG DESIGN	3
CHEMICAL RESEARCH IN TOXICOLOGY	3
CHEMISTRY CENTRAL JOURNAL	3
CHEMISTRYSELECT	3
CHINESE CHEMICAL LETTERS	3
CRITICAL REVIEWS IN FOOD SCIENCE AND NUTRITION	3
CURRENT PHARMACEUTICAL ANALYSIS	3
CURRENT TOPICS IN NUTRACEUTICAL RESEARCH	3
ENVIRONMENTAL SCIENCE AND POLLUTION RESEARCH	3
EUROPEAN JOURNAL OF PHARMACEUTICAL SCIENCES	3
EUROPEAN REVIEW FOR MEDICAL AND PHARMACOLOGICAL SCIENCES	3
EXPERIMENTAL HEMATOLOGY	3
FASEB JOURNAL	3
FOOD & NUTRITION RESEARCH	3
FOOD BIOSCIENCE	3
FOOD RESEARCH INTERNATIONAL	3
FOOD SCIENCE AND BIOTECHNOLOGY	3
FRONTIERS IN CARDIOVASCULAR MEDICINE	3
FRONTIERS IN MICROBIOLOGY	3
FRONTIERS IN MOLECULAR BIOSCIENCES	3
FRONTIERS IN PHYSIOLOGY	3
FUNDAMENTAL & CLINICAL PHARMACOLOGY	3
GENES	3
GLYCOCONJUGATE JOURNAL	3
GYNECOLOGIC ONCOLOGY	3
HUMAN & EXPERIMENTAL TOXICOLOGY	3
INDIAN JOURNAL OF PHARMACOLOGY	3
INTERNATIONAL JOURNAL OF BIOCHEMISTRY & CELL BIOLOGY	3
INTERNATIONAL JOURNAL OF ENVIRONMENTAL RESEARCH AND PUBLIC HEALTH	3
INTERNATIONAL JOURNAL OF GENERAL MEDICINE	3
INTERNATIONAL JOURNAL OF GYNECOLOGICAL CANCER	3
INTERNATIONAL JOURNAL OF MEDICAL SCIENCES	3
INTERNATIONAL JOURNAL OF PHARMACEUTICS	3
JOURNAL OF ADVANCED NURSING	3
JOURNAL OF BIOMEDICAL NANOTECHNOLOGY	3
JOURNAL OF CONTROLLED RELEASE	3
JOURNAL OF DRUG DELIVERY SCIENCE AND TECHNOLOGY	3
JOURNAL OF DRUG TARGETING	3
JOURNAL OF ENVIRONMENTAL PATHOLOGY TOXICOLOGY AND ONCOLOGY	3
JOURNAL OF HEPATOCELLULAR CARCINOMA	3
JOURNAL OF HUAZHONG UNIVERSITY OF SCIENCE AND TECHNOLOGY-MEDICAL SCIENCES	3
JOURNAL OF INFLAMMATION RESEARCH	3
JOURNAL OF MEDICAL IMAGING AND HEALTH INFORMATICS	3
JOURNAL OF MEDICINAL CHEMISTRY	3
JOURNAL OF MOLECULAR MODELING	3
JOURNAL OF STEROID BIOCHEMISTRY AND MOLECULAR BIOLOGY	3
JOURNAL OF THE CHINESE MEDICAL ASSOCIATION	3
JOURNAL OF TRADITIONAL AND COMPLEMENTARY MEDICINE	3
KOREAN JOURNAL OF PHYSIOLOGY & PHARMACOLOGY	3
LABMEDICINE	3
LABORATORY INVESTIGATION	3
MARINE DRUGS	3
MICROBIAL PATHOGENESIS	3
MOLECULAR CARCINOGENESIS	3
MOLECULAR ONCOLOGY	3
NANOSCIENCE AND NANOTECHNOLOGY LETTERS	3
NEOPLASMA	3
NEUROPSYCHIATRIC DISEASE AND TREATMENT	3
NEUROREPORT	3
ONCOGENE	3
PAKISTAN JOURNAL OF MEDICAL SCIENCES	3
PATHOLOGY RESEARCH AND PRACTICE	3
PHARMACEUTICALS	3
PHARMACOLOGY & THERAPEUTICS	3
POULTRY SCIENCE	3
PROCESSES	3
REJUVENATION RESEARCH	3
SCIENCE CHINA-LIFE SCIENCES	3
SEMINARS IN CANCER BIOLOGY	3
SPECTROCHIMICA ACTA PART A-MOLECULAR AND BIOMOLECULAR SPECTROSCOPY	3
THERANOSTICS	3
TOXICOLOGY IN VITRO	3
TOXICON	3
WORLD JOURNAL OF GASTROINTESTINAL ONCOLOGY	3
AAPS JOURNAL	2
ACCOUNTS OF CHEMICAL RESEARCH	2
ACCREDITATION AND QUALITY ASSURANCE	2
ACS APPLIED NANO MATERIALS	2
ACTA CARDIOLOGICA SINICA	2
ACUPUNCTURE & ELECTRO-THERAPEUTICS RESEARCH	2
AFRICAN HEALTH SCIENCES	2
ALLERGOLOGIA ET IMMUNOPATHOLOGIA	2
ANIMALS	2
ANNALS ACADEMY OF MEDICINE SINGAPORE	2
ANTI-INFLAMMATORY NUTRACEUTICALS AND CHRONIC DISEASES	2
ANTIVIRAL RESEARCH	2
APPLIED BIOCHEMISTRY AND BIOTECHNOLOGY	2
APPLIED NURSING RESEARCH	2
ARCHIVES OF GYNECOLOGY AND OBSTETRICS	2
ARCHIVES OF ORAL BIOLOGY	2
ARCHIVES OF TOXICOLOGY	2
ASIA-PACIFIC JOURNAL OF CLINICAL ONCOLOGY	2
ASIA-PACIFIC JOURNAL OF ONCOLOGY NURSING	2
BIOCELL	2
BIOCHIMICA ET BIOPHYSICA ACTA-GENERAL SUBJECTS	2
BIOMATERIALS	2
BIOMATERIALS SCIENCE	2
BIOMEDICINES	2
BIOSCIENCE BIOTECHNOLOGY AND BIOCHEMISTRY	2
BIOSENSORS & BIOELECTRONICS	2
BIOTECHNOLOGY & BIOTECHNOLOGICAL EQUIPMENT	2
BIOTECHNOLOGY LETTERS	2
BMB REPORTS	2
BMC GENOMICS	2
BMC MEDICAL GENOMICS	2
BMC PHARMACOLOGY & TOXICOLOGY	2
BREAST CANCER-TARGETS AND THERAPY	2
BULGARIAN CHEMICAL COMMUNICATIONS	2
CANADIAN JOURNAL OF PHYSIOLOGY AND PHARMACOLOGY	2
CANCER EPIDEMIOLOGY BIOMARKERS & PREVENTION	2
CANCER GENE THERAPY	2
CANCER INVESTIGATION	2
CELL AND BIOSCIENCE	2
CELL CYCLE	2
CELL DIVISION	2
CELL TRANSPLANTATION	2
CELLULAR SIGNALLING	2
CHEMICAL COMMUNICATIONS	2
CHEMISTRY OF NATURAL COMPOUNDS	2
CHEMMEDCHEM	2
CHEMOMETRICS AND INTELLIGENT LABORATORY SYSTEMS	2
CHINESE JOURNAL OF CHEMISTRY	2
CHINESE JOURNAL OF INORGANIC CHEMISTRY	2
CHINESE JOURNAL OF PHYSIOLOGY	2
CLINICAL TOXICOLOGY	2
COLLOID AND INTERFACE SCIENCE COMMUNICATIONS	2
COMPUTATIONAL INTELLIGENCE AND NEUROSCIENCE	2
COMPUTER METHODS AND PROGRAMS IN BIOMEDICINE	2
CRYSTAL GROWTH & DESIGN	2
CURRENT MOLECULAR PHARMACOLOGY	2
CURRENT NANOSCIENCE	2
CURRENT OPINION IN PHARMACOLOGY	2
CURRENT SCIENCE	2
DENTOMAXILLOFACIAL RADIOLOGY	2
DIABETES METABOLIC SYNDROME AND OBESITY-TARGETS AND THERAPY	2
DRUG DEVELOPMENT RESEARCH	2
DRUG DISCOVERY FROM MOTHER NATURE	2
DRUG DISCOVERY TODAY	2
ELECTRONIC JOURNAL OF BIOTECHNOLOGY	2
ETHNICITY & HEALTH	2
EXPERIMENTAL AND MOLECULAR MEDICINE	2
EXPERIMENTAL CELL RESEARCH	2
EXPLORE-THE JOURNAL OF SCIENCE AND HEALING	2
FOOD SCIENCE & NUTRITION	2
FOODS	2
FREE RADICAL RESEARCH	2
FRONTIERS IN AGING NEUROSCIENCE	2
FRONTIERS IN BIOSCIENCE-LANDMARK	2
FRONTIERS OF MEDICINE	2
GASTROENTEROLOGY CLINICS OF NORTH AMERICA	2
GENE	2
GLAND SURGERY	2
GLYCANS AND GLYCOSAMINOGLYCANS AS CLINICAL BIOMARKERS AND THERAPEUTICS, PT B	2
HEALTH AND QUALITY OF LIFE OUTCOMES	2
HEALTH EXPECTATIONS	2
HELIYON	2
HOLISTIC NURSING PRACTICE	2
IEEE ACCESS	2
INDIAN JOURNAL OF BIOCHEMISTRY & BIOPHYSICS	2
INFLAMMATION RESEARCH	2
INFLAMMOPHARMACOLOGY	2
INORGANICA CHIMICA ACTA	2
INTERNATIONAL JOURNAL OF FOOD SCIENCES AND NUTRITION	2
INTERNATIONAL JOURNAL OF GERONTOLOGY	2
INTERNATIONAL JOURNAL OF MASS SPECTROMETRY	2
INTERNATIONAL JOURNAL OF UROLOGY	2
IRANIAN JOURNAL OF BASIC MEDICAL SCIENCES	2
ISRAEL JOURNAL OF PLANT SCIENCES	2
JCPSP-JOURNAL OF THE COLLEGE OF PHYSICIANS AND SURGEONS PAKISTAN	2
JOURNAL FOR IMMUNOTHERAPY OF CANCER	2
JOURNAL OF BIOBASED MATERIALS AND BIOENERGY	2
JOURNAL OF BIOLOGICAL INORGANIC CHEMISTRY	2
JOURNAL OF BIOLOGICAL REGULATORS AND HOMEOSTATIC AGENTS	2
JOURNAL OF BIOMEDICAL SCIENCE	2
JOURNAL OF CANCER EDUCATION	2
JOURNAL OF CANCER SURVIVORSHIP	2
JOURNAL OF CLINICAL MEDICINE	2
JOURNAL OF CLINICAL NURSING	2
JOURNAL OF DIABETES RESEARCH	2
JOURNAL OF DIGESTIVE DISEASES	2
JOURNAL OF ENDOCRINOLOGY	2
JOURNAL OF ESSENTIAL OIL BEARING PLANTS	2
JOURNAL OF FOOD PROCESSING AND PRESERVATION	2
JOURNAL OF GASTROINTESTINAL ONCOLOGY	2
JOURNAL OF INTEGRATIVE PLANT BIOLOGY	2
JOURNAL OF MICROBIOLOGY AND BIOTECHNOLOGY	2
JOURNAL OF MOLECULAR STRUCTURE	2
JOURNAL OF NANOPARTICLE RESEARCH	2
JOURNAL OF NEUROIMMUNE PHARMACOLOGY	2
JOURNAL OF NEUROINFLAMMATION	2
JOURNAL OF NUTRITIONAL BIOCHEMISTRY	2
JOURNAL OF PHYSICAL CHEMISTRY LETTERS	2
JOURNAL OF PHYSIOLOGY AND PHARMACOLOGY	2
JOURNAL OF THE CHINESE CHEMICAL SOCIETY	2
JOURNAL OF THE SCIENCE OF FOOD AND AGRICULTURE	2
JOURNAL OF THORACIC DISEASE	2
JOURNAL OF VETERINARY MEDICAL SCIENCE	2
JOVE-JOURNAL OF VISUALIZED EXPERIMENTS	2
KAOHSIUNG JOURNAL OF MEDICAL SCIENCES	2
LEUKEMIA & LYMPHOMA	2
MATERIALS EXPRESS	2
MATERIALS SCIENCE & ENGINEERING C-MATERIALS FOR BIOLOGICAL APPLICATIONS	2
MEDICINA-LITHUANIA	2
MENOPAUSE-THE JOURNAL OF THE NORTH AMERICAN MENOPAUSE SOCIETY	2
METABOLIC BRAIN DISEASE	2
MINERVA BIOTECNOLOGICA	2
MOLECULAR & CELLULAR TOXICOLOGY	2
MOLECULAR BIOSYSTEMS	2
MOLECULAR CANCER	2
MYCOSPHERE	2
NEUROCHEMICAL RESEARCH	2
NEUROIMMUNOMODULATION	2
NEUROSCIENCE LETTERS	2
NOTULAE BOTANICAE HORTI AGROBOTANICI CLUJ-NAPOCA	2
NUTRITION & METABOLISM	2
OMICS-A JOURNAL OF INTEGRATIVE BIOLOGY	2
ONCOLOGIE	2
OPEN CHEMISTRY	2
OPEN MEDICINE	2
OTOLARYNGOLOGIC CLINICS OF NORTH AMERICA	2
PATHOLOGY & ONCOLOGY RESEARCH	2
PEPTIDES	2
PHOTODIAGNOSIS AND PHOTODYNAMIC THERAPY	2
PLANT FOODS FOR HUMAN NUTRITION	2
POLYMERS	2
PROGRESS IN BIOCHEMISTRY AND BIOPHYSICS	2
PROGRESS IN NUTRITION	2
PROTEIN AND PEPTIDE LETTERS	2
PROTEOMICS	2
REPRODUCTIVE SCIENCES	2
SAUDI JOURNAL OF BIOLOGICAL SCIENCES	2
SCIENCE CHINA-CHEMISTRY	2
SENSORS AND ACTUATORS B-CHEMICAL	2
SOCIAL SCIENCE & MEDICINE	2
SOUTH AFRICAN JOURNAL OF BOTANY	2
STEM CELL RESEARCH & THERAPY	2
TECHNOLOGY IN CANCER RESEARCH & TREATMENT	2
TOXICOLOGY RESEARCH	2
TRANSLATIONAL ANDROLOGY AND UROLOGY	2
TRANSLATIONAL PEDIATRICS	2
TRANSPLANTATION PROCEEDINGS	2
TRENDS IN FOOD SCIENCE & TECHNOLOGY	2
TRENDS IN PHARMACOLOGICAL SCIENCES	2
WORLD JOURNAL OF SURGICAL ONCOLOGY	2
WORLD WIDE WEB-INTERNET AND WEB INFORMATION SYSTEMS	2
XENOBIOTICA	2
AAPS PHARMSCITECH	1
ACS CATALYSIS	1
ACS CHEMICAL NEUROSCIENCE	1
ACS MEDICINAL CHEMISTRY LETTERS	1
ACS SYNTHETIC BIOLOGY	1
ACTA AGRICULTURAE SCANDINAVICA SECTION B-SOIL AND PLANT SCIENCE	1
ACTA BIOMATERIALIA	1
ACTA HAEMATOLOGICA	1
ACTA HISTOCHEMICA	1
ACTA ONCOLOGICA	1
ACTA VIROLOGICA	1
ADVANCED DRUG DELIVERY REVIEWS	1
ADVANCED SCIENCE	1
ADVANCES IN CLINICAL AND EXPERIMENTAL MEDICINE	1
ADVANCES IN HEALTH SCIENCES EDUCATION	1
ADVANCES IN MATERIALS SCIENCE AND ENGINEERING	1
AFRICAN JOURNAL OF MICROBIOLOGY RESEARCH	1
AIDS RESEARCH AND HUMAN RETROVIRUSES	1
ALL LIFE	1
AMERICAN JOURNAL OF CLINICAL DERMATOLOGY	1
AMERICAN JOURNAL OF HEMATOLOGY	1
AMERICAN JOURNAL OF HOSPICE & PALLIATIVE MEDICINE	1
AMERICAN JOURNAL OF PHYSIOLOGY-ENDOCRINOLOGY AND METABOLISM	1
AMERICAN JOURNAL OF PHYSIOLOGY-GASTROINTESTINAL AND LIVER PHYSIOLOGY	1
AMERICAN JOURNAL OF PHYSIOLOGY-HEART AND CIRCULATORY PHYSIOLOGY	1
AMERICAN JOURNAL OF PHYSIOLOGY-RENAL PHYSIOLOGY	1
AMERICAN JOURNAL OF SURGERY	1
AMERICAN JOURNAL OF THE MEDICAL SCIENCES	1
ANAESTHESIA	1
ANAESTHESIA AND INTENSIVE CARE	1
ANALYTICAL BIOCHEMISTRY	1
ANALYTICAL CELLULAR PATHOLOGY	1
ANALYTICAL LETTERS	1
ANALYTICAL SCIENCES	1
ANGEWANDTE CHEMIE-INTERNATIONAL EDITION	1
ANNALI ITALIANI DI CHIRURGIA	1
ANNALS OF HEMATOLOGY	1
ANNALS OF INTERNAL MEDICINE	1
ANNALS OF MEDICINE	1
ANNALS OF MICROBIOLOGY	1
ANNALS OF THORACIC SURGERY	1
ANTIVIRAL THERAPY	1
APPLIED ECOLOGY AND ENVIRONMENTAL RESEARCH	1
APPLIED HERPETOLOGY	1
APPLIED NANOSCIENCE	1
APPLIED OPTICS	1
APPLIED ORGANOMETALLIC CHEMISTRY	1
APPLIED SCIENCES-BASEL	1
AQUACULTURE RESEARCH	1
AQUATIC CONSERVATION-MARINE AND FRESHWATER ECOSYSTEMS	1
ARABIAN JOURNAL OF CHEMISTRY	1
ARTHRITIS RESEARCH & THERAPY	1
ARTIFICIAL INTELLIGENCE IN MEDICINE	1
ASIA-PACIFIC JOURNAL OF CHEMICAL ENGINEERING	1
ASIA PACIFIC JOURNAL OF CLINICAL NUTRITION	1
ASIAN JOURNAL OF CHEMISTRY	1
ASIAN PACIFIC JOURNAL OF TROPICAL BIOMEDICINE	1
ATHEROSCLEROSIS	1
AUSTRALASIAN JOURNAL OF DERMATOLOGY	1
BEHAVIOURAL PHARMACOLOGY	1
BIO-MEDICAL MATERIALS AND ENGINEERING	1
BIOACTIVE MATERIALS	1
BIOCHIMIE	1
BIOGERONTOLOGY	1
BIOINORGANIC CHEMISTRY AND APPLICATIONS	1
BIOLOGIA FUTURA	1
BIOLOGIA PLANTARUM	1
BIOLOGICAL PROCEDURES ONLINE	1
BIOLOGICAL TRACE ELEMENT RESEARCH	1
BIOMARKERS IN MEDICINE	1
BIOMATERIALS ADVANCES	1
BIOMEDICAL OPTICS EXPRESS	1
BIOMETALS	1
BIOMOLECULES & THERAPEUTICS	1
BIOSCIENCE JOURNAL	1
BIOTECHNOLOGY AND BIOPROCESS ENGINEERING	1
BIRTH DEFECTS RESEARCH PART B-DEVELOPMENTAL AND REPRODUCTIVE TOXICOLOGY	1
BIRTH DEFECTS RESEARCH PART C-EMBRYO TODAY-REVIEWS	1
BMC BIOINFORMATICS	1
BMC GASTROENTEROLOGY	1
BMC MEDICAL INFORMATICS AND DECISION MAKING	1
BMC PLANT BIOLOGY	1
BMC PULMONARY MEDICINE	1
BMC UROLOGY	1
BOSNIAN JOURNAL OF BASIC MEDICAL SCIENCES	1
BRAIN BEHAVIOR AND IMMUNITY	1
BRAIN RESEARCH BULLETIN	1
BRAZILIAN ARCHIVES OF BIOLOGY AND TECHNOLOGY	1
BREAST	1
BREAST CARE	1
BRIEFINGS IN BIOINFORMATICS	1
BRITISH JOURNAL OF CANCER	1
BRITISH JOURNAL OF CLINICAL PHARMACOLOGY	1
BRITISH JOURNAL OF DERMATOLOGY	1
BURNS	1
CANADIAN JOURNAL OF ANIMAL SCIENCE	1
CANADIAN RESPIRATORY JOURNAL	1
CANCER EPIDEMIOLOGY	1
CANCER GENOMICS & PROTEOMICS	1
CANCER IMMUNOLOGY IMMUNOTHERAPY	1
CANCER JOURNAL	1
CANCER TREATMENT REVIEWS	1
CARBOHYDRATE RESEARCH	1
CARBON	1
CARDIOVASCULAR DRUGS AND THERAPY	1
CARDIOVASCULAR RESEARCH	1
CELL BIOCHEMISTRY AND FUNCTION	1
CELL DEATH DISCOVERY	1
CELL DISCOVERY	1
CELL JOURNAL	1
CELLS & DEVELOPMENT	1
CELLULAR & MOLECULAR BIOLOGY LETTERS	1
CELLULAR & MOLECULAR IMMUNOLOGY	1
CHEMBIOCHEM	1
CHEMICKE LISTY	1
CHEMISTRY-A EUROPEAN JOURNAL	1
CHEMOSPHERE	1
CHIANG MAI JOURNAL OF SCIENCE	1
CHILDREN-BASEL	1
CHINESE JOURNAL OF ANALYTICAL CHEMISTRY	1
CHINESE JOURNAL OF CANCER	1
CHINESE JOURNAL OF CANCER RESEARCH	1
CHINESE JOURNAL OF OCEANOLOGY AND LIMNOLOGY	1
CHINESE SCIENCE BULLETIN	1
CLIMACTERIC	1
CLINICAL AND EXPERIMENTAL MEDICINE	1
CLINICAL AND TRANSLATIONAL GASTROENTEROLOGY	1
CLINICAL COSMETIC AND INVESTIGATIONAL DERMATOLOGY	1
CLINICAL DRUG INVESTIGATION	1
CLINICAL EPIDEMIOLOGY	1
CLINICAL HEMORHEOLOGY AND MICROCIRCULATION	1
CLINICAL INFECTIOUS DISEASES	1
CLINICAL JOURNAL OF PAIN	1
CLINICAL JOURNAL OF THE AMERICAN SOCIETY OF NEPHROLOGY	1
CLINICAL LABORATORY	1
CLINICAL LUNG CANCER	1
CLINICAL ONCOLOGY	1
CLINICAL REVIEWS IN ALLERGY & IMMUNOLOGY	1
CLINICAL SCIENCE	1
CLINICAL THERAPEUTICS	1
CLINICS	1
COLLOIDS AND SURFACES A-PHYSICOCHEMICAL AND ENGINEERING ASPECTS	1
COMPLEMENTARY MEDICINE RESEARCH	1
COMPLEMENTARY THERAPIES IN CLINICAL PRACTICE	1
COMPUTATIONAL AND STRUCTURAL BIOTECHNOLOGY JOURNAL	1
COMPUTERS IN BIOLOGY AND MEDICINE	1
CONCURRENCY AND COMPUTATION-PRACTICE & EXPERIENCE	1
CONTRAST MEDIA & MOLECULAR IMAGING	1
CRITICAL REVIEWS IN TOXICOLOGY	1
CRYOBIOLOGY	1
CRYPTOGAMIE MYCOLOGIE	1
CURRENT BIOINFORMATICS	1
CURRENT COMPUTER-AIDED DRUG DESIGN	1
CURRENT DRUG DELIVERY	1
CURRENT EYE RESEARCH	1
CURRENT ISSUES IN MOLECULAR BIOLOGY	1
CURRENT MICROBIOLOGY	1
CURRENT MOLECULAR MEDICINE	1
CURRENT OPINION IN DRUG DISCOVERY & DEVELOPMENT	1
CURRENT OPINION IN OTOLARYNGOLOGY & HEAD AND NECK SURGERY	1
CURRENT OPINION IN RHEUMATOLOGY	1
CURRENT OPINION IN SUPPORTIVE AND PALLIATIVE CARE	1
CURRENT ORGANIC SYNTHESIS	1
CURRENT PROBLEMS IN CANCER	1
CURRENT RESEARCH IN FOOD SCIENCE	1
CURRENT SIGNAL TRANSDUCTION THERAPY	1
CURRENT STEM CELL RESEARCH & THERAPY	1
CURRENT TREATMENT OPTIONS IN ONCOLOGY	1
CYTOKINE	1
DERMATOLOGY	1
DERMATOLOGY AND THERAPY	1
DIABETES RESEARCH AND CLINICAL PRACTICE	1
DIAGNOSTIC PATHOLOGY	1
DIGESTIVE DISEASES AND SCIENCES	1
DISABILITY AND REHABILITATION	1
DISCOVERY MEDICINE	1
DIVING AND HYPERBARIC MEDICINE	1
DNA REPAIR	1
DRUG DELIVERY AND TRANSLATIONAL RESEARCH	1
DRUG RESISTANCE UPDATES	1
DRUG SAFETY	1
ECOLOGY AND EVOLUTION	1
ECONOMIC BOTANY	1
ECOTOXICOLOGY AND ENVIRONMENTAL SAFETY	1
EMBO REPORTS	1
ENDOCRINE	1
ENDOCRINE-RELATED CANCER	1
ENDOCRINOLOGY AND METABOLISM CLINICS OF NORTH AMERICA	1
ENGINEERING	1
ENVIRONMENTAL AND MOLECULAR MUTAGENESIS	1
ENVIRONMENTAL GEOCHEMISTRY AND HEALTH	1
ENVIRONMENTAL HEALTH PERSPECTIVES	1
ENVIRONMENTAL MONITORING AND ASSESSMENT	1
ENZYME AND MICROBIAL TECHNOLOGY	1
ERNAHRUNGS UMSCHAU	1
ETHIOPIAN JOURNAL OF HEALTH DEVELOPMENT	1
EUROPEAN ARCHIVES OF OTO-RHINO-LARYNGOLOGY	1
EUROPEAN BIOPHYSICS JOURNAL WITH BIOPHYSICS LETTERS	1
EUROPEAN JOURNAL OF CANCER	1
EUROPEAN JOURNAL OF DRUG METABOLISM AND PHARMACOKINETICS	1
EUROPEAN JOURNAL OF IMMUNOLOGY	1
EUROPEAN JOURNAL OF MASS SPECTROMETRY	1
EUROPEAN JOURNAL OF ONCOLOGY NURSING	1
EUROPEAN JOURNAL OF SOIL BIOLOGY	1
EXPERIMENTAL AND MOLECULAR PATHOLOGY	1
EXPERIMENTAL ANIMALS	1
EXPERT OPINION ON DRUG DELIVERY	1
EXPERT REVIEW OF ANTICANCER THERAPY	1
EXPERT REVIEW OF CLINICAL PHARMACOLOGY	1
EXPERT REVIEW OF PROTEOMICS	1
EXPERT REVIEW OF VACCINES	1
FAMILIAL CANCER	1
FARMACIA	1
FEBS OPEN BIO	1
FERROELECTRICS	1
FOLIA HISTOCHEMICA ET CYTOBIOLOGICA	1
FOOD REVIEWS INTERNATIONAL	1
FOOD SCIENCE AND HUMAN WELLNESS	1
FOOD SCIENCE AND TECHNOLOGY RESEARCH	1
FOOD TECHNOLOGY AND BIOTECHNOLOGY	1
FORSCHENDE KOMPLEMENTARMEDIZIN UND KLASSISCHE NATURHEILKUNDE	1
FRESENIUS ENVIRONMENTAL BULLETIN	1
FRONTIERS IN CELLULAR AND INFECTION MICROBIOLOGY	1
FRONTIERS IN ENDOCRINOLOGY	1
FRONTIERS IN INTEGRATIVE NEUROSCIENCE	1
FRONTIERS IN NEUROLOGY	1
FRONTIERS IN NEUROSCIENCE	1
FRONTIERS IN PSYCHIATRY	1
FRONTIERS IN VETERINARY SCIENCE	1
FUNCTIONAL & INTEGRATIVE GENOMICS	1
FUNGAL BIOLOGY	1
FUNGAL GENETICS AND BIOLOGY	1
GASTROENTEROLOGY	1
GASTROENTEROLOGY RESEARCH AND PRACTICE	1
GENES & DISEASES	1
GENOME RESEARCH	1
GENOMICS	1
GENOMICS PROTEOMICS & BIOINFORMATICS	1
GLOBALIZATION AND HEALTH	1
GRAEFES ARCHIVE FOR CLINICAL AND EXPERIMENTAL OPHTHALMOLOGY	1
GYNECOLOGICAL ENDOCRINOLOGY	1
HAEMATOLOGICA	1
HEALTH INFORMATION SCIENCE AND SYSTEMS	1
HELICOBACTER	1
HEPATO-GASTROENTEROLOGY	1
HERZ	1
HETEROCYCLES	1
HYPERTENSION RESEARCH	1
IEEE-ACM TRANSACTIONS ON COMPUTATIONAL BIOLOGY AND BIOINFORMATICS	1
IET SYSTEMS BIOLOGY	1
IMMUNOLOGICAL INVESTIGATIONS	1
IN VITRO CELLULAR & DEVELOPMENTAL BIOLOGY-ANIMAL	1
INFECTION AND DRUG RESISTANCE	1
INFLAMMATORY BOWEL DISEASES	1
INFORMATICS FOR HEALTH & SOCIAL CARE	1
INNATE IMMUNITY	1
INNOVATIVE FOOD SCIENCE & EMERGING TECHNOLOGIES	1
INORGANIC CHEMISTRY	1
INORGANIC CHEMISTRY COMMUNICATIONS	1
INSECTS	1
INTERDISCIPLINARY SCIENCES-COMPUTATIONAL LIFE SCIENCES	1
INTERNAL MEDICINE JOURNAL	1
INTERNATIONAL HEART JOURNAL	1
INTERNATIONAL JOURNAL OF CARDIOLOGY	1
INTERNATIONAL JOURNAL OF CLINICAL PRACTICE	1
INTERNATIONAL JOURNAL OF DATA MINING AND BIOINFORMATICS	1
INTERNATIONAL JOURNAL OF DERMATOLOGY	1
INTERNATIONAL JOURNAL OF ENDOCRINOLOGY	1
INTERNATIONAL JOURNAL OF FOOD ENGINEERING	1
INTERNATIONAL JOURNAL OF FOOD SCIENCE AND TECHNOLOGY	1
INTERNATIONAL JOURNAL OF IMPOTENCE RESEARCH	1
INTERNATIONAL JOURNAL OF NEUROSCIENCE	1
INTERNATIONAL JOURNAL OF ORAL SCIENCE	1
INTERNATIONAL JOURNAL OF POLYMER SCIENCE	1
INTERNATIONAL JOURNAL OF PRODUCTION RESEARCH	1
INTERNATIONAL JOURNAL OF RADIATION BIOLOGY	1
INTERNATIONAL JOURNAL OF RADIATION ONCOLOGY BIOLOGY PHYSICS	1
INTERNATIONAL JOURNAL OF STEM CELLS	1
INTERNATIONAL JOURNAL OF THERMOPHYSICS	1
INTERNATIONAL JOURNAL OF TOXICOLOGY	1
IRANIAN JOURNAL OF PHARMACEUTICAL RESEARCH	1
ISRAEL MEDICAL ASSOCIATION JOURNAL	1
IUBMB LIFE	1
JAPANESE JOURNAL OF CLINICAL ONCOLOGY	1
JMIR MEDICAL INFORMATICS	1
JOURNAL OF ANIMAL AND VETERINARY ADVANCES	1
JOURNAL OF ANTIMICROBIAL CHEMOTHERAPY	1
JOURNAL OF AOAC INTERNATIONAL	1
JOURNAL OF APPLIED MICROBIOLOGY	1
JOURNAL OF APPLIED PHYCOLOGY	1
JOURNAL OF ASIA-PACIFIC ENTOMOLOGY	1
JOURNAL OF ATHEROSCLEROSIS AND THROMBOSIS	1
JOURNAL OF BIOINFORMATICS AND COMPUTATIONAL BIOLOGY	1
JOURNAL OF BIOMEDICAL INFORMATICS	1
JOURNAL OF BIOPHOTONICS	1
JOURNAL OF BIOSCIENCE AND BIOENGINEERING	1
JOURNAL OF BIOSCIENCES	1
JOURNAL OF BONE ONCOLOGY	1
JOURNAL OF CACHEXIA SARCOPENIA AND MUSCLE	1
JOURNAL OF CENTRAL SOUTH UNIVERSITY	1
JOURNAL OF CHEMICAL INFORMATION AND MODELING	1
JOURNAL OF CHEMICAL NEUROANATOMY	1
JOURNAL OF CHEMICAL RESEARCH	1
JOURNAL OF CHEMINFORMATICS	1
JOURNAL OF CHEMISTRY	1
JOURNAL OF CHROMATOGRAPHIC SCIENCE	1
JOURNAL OF CLINICAL ENDOCRINOLOGY & METABOLISM	1
JOURNAL OF CLINICAL LABORATORY ANALYSIS	1
JOURNAL OF COSMETIC DERMATOLOGY	1
JOURNAL OF DIABETES	1
JOURNAL OF DRUGS IN DERMATOLOGY	1
JOURNAL OF ELECTROANALYTICAL CHEMISTRY	1
JOURNAL OF ETHNOBIOLOGY AND ETHNOMEDICINE	1
JOURNAL OF FOOD AGRICULTURE & ENVIRONMENT	1
JOURNAL OF FOOD QUALITY	1
JOURNAL OF FORESTRY RESEARCH	1
JOURNAL OF FUNGI	1
JOURNAL OF GASTROENTEROLOGY AND HEPATOLOGY	1
JOURNAL OF GENERAL VIROLOGY	1
JOURNAL OF GERIATRIC CARDIOLOGY	1
JOURNAL OF GERIATRIC ONCOLOGY	1
JOURNAL OF HEPATO-BILIARY-PANCREATIC SCIENCES	1
JOURNAL OF HUMAN HYPERTENSION	1
JOURNAL OF INTEGRATIVE AGRICULTURE	1
JOURNAL OF INTEGRATIVE NEUROSCIENCE	1
JOURNAL OF KOREAN MEDICAL SCIENCE	1
JOURNAL OF KOREAN NEUROSURGICAL SOCIETY	1
JOURNAL OF LABORATORY AND CLINICAL MEDICINE	1
JOURNAL OF MATERIALS CHEMISTRY B	1
JOURNAL OF MEDICAL ENTOMOLOGY	1
JOURNAL OF MEDICAL INTERNET RESEARCH	1
JOURNAL OF MEDICAL VIROLOGY	1
JOURNAL OF MOLECULAR GRAPHICS & MODELLING	1
JOURNAL OF MOLECULAR MEDICINE-JMM	1
JOURNAL OF MOLECULAR RECOGNITION	1
JOURNAL OF NANOMATERIALS	1
JOURNAL OF NUTRITION HEALTH & AGING	1
JOURNAL OF OCCUPATIONAL AND ENVIRONMENTAL MEDICINE	1
JOURNAL OF OCEAN UNIVERSITY OF CHINA	1
JOURNAL OF ONCOLOGY PHARMACY PRACTICE	1
JOURNAL OF ORAL AND MAXILLOFACIAL SURGERY	1
JOURNAL OF ORTHOPAEDIC TRANSLATION	1
JOURNAL OF PAIN	1
JOURNAL OF PALLIATIVE MEDICINE	1
JOURNAL OF PEDIATRIC HEMATOLOGY ONCOLOGY	1
JOURNAL OF PERIODONTAL RESEARCH	1
JOURNAL OF PHARMACEUTICAL ANALYSIS	1
JOURNAL OF PHARMACEUTICAL SCIENCES	1
JOURNAL OF PHARMACY AND PHARMACEUTICAL SCIENCES	1
JOURNAL OF PHYSIOLOGICAL SCIENCES	1
JOURNAL OF RADIATION RESEARCH	1
JOURNAL OF RADIOANALYTICAL AND NUCLEAR CHEMISTRY	1
JOURNAL OF RHEUMATOLOGY	1
JOURNAL OF THE AMERICAN COLLEGE OF NUTRITION	1
JOURNAL OF THE AMERICAN MEDICAL DIRECTORS ASSOCIATION	1
JOURNAL OF THE CHEMICAL SOCIETY OF PAKISTAN	1
JOURNAL OF THE TAIWAN INSTITUTE OF CHEMICAL ENGINEERS	1
JOURNAL OF VASCULAR SURGERY	1
JOURNAL OF X-RAY SCIENCE AND TECHNOLOGY	1
KOREAN JOURNAL OF INTERNAL MEDICINE	1
KOREAN JOURNAL OF PAIN	1
LANCET ONCOLOGY	1
LANCET REGIONAL HEALTH-WESTERN PACIFIC	1
LANGMUIR	1
LEUKEMIA RESEARCH	1
LIFE-BASEL	1
LIVER CANCER	1
LIVESTOCK SCIENCE	1
LYMPHOLOGY	1
MACROMOLECULAR RESEARCH	1
MAGNETIC RESONANCE IN CHEMISTRY	1
MASS SPECTROMETRY REVIEWS	1
MATERIALS	1
MATERIALS & DESIGN	1
MATERIALS TODAY	1
MATERIALS TODAY COMMUNICATIONS	1
MECHANISMS OF GENOME PROTECTION AND REPAIR	1
MEDCHEMCOMM	1
MEDICAL & BIOLOGICAL ENGINEERING & COMPUTING	1
MEDICINAL CHEMISTRY	1
METABOLIC SYNDROME AND RELATED DISORDERS	1
METABOLITES	1
MICROCHEMICAL JOURNAL	1
MICROSCOPY RESEARCH AND TECHNIQUE	1
MITOCHONDRIAL DNA PART A	1
MOLECULAR AND CELLULAR ENDOCRINOLOGY	1
MOLECULAR CANCER RESEARCH	1
MOLECULAR DIVERSITY	1
MOLECULAR IMAGING AND BIOLOGY	1
MOLECULAR IMMUNOLOGY	1
MOLECULAR MEDICINE	1
MOLECULAR NUTRITION & FOOD RESEARCH	1
MOLECULAR OMICS	1
MOLECULAR PAIN	1
MOLECULAR PHARMACOLOGY	1
MOLECULAR PLANT	1
MOLECULAR TARGETS AND THERAPEUTIC USES OF CURCUMIN IN HEALTH AND DISEASE	1
MOLECULES AND CELLS	1
MUTAGENESIS	1
MYCOLOGICAL PROGRESS	1
NAHRUNG-FOOD	1
NANO RESEARCH	1
NANOMATERIALS	1
NANOSCALE ADVANCES	1
NANOSCALE RESEARCH LETTERS	1
NATURAL PRODUCTS AND MOLECULAR THERAPY	1
NATURE CHEMICAL BIOLOGY	1
NATURE PLANTS	1
NATURE REVIEWS CANCER	1
NATURE REVIEWS DRUG DISCOVERY	1
NATURE REVIEWS ENDOCRINOLOGY	1
NEPHROLOGY	1
NEURAL PLASTICITY	1
NEUROBIOLOGY OF CHINESE HERB MEDICINE	1
NEUROCHEMISTRY INTERNATIONAL	1
NEUROPEPTIDES	1
NEUROPHARMACOLOGY	1
NEUROTOXICOLOGY	1
NITRIC OXIDE-BIOLOGY AND CHEMISTRY	1
NOVEL THERAPEUTIC ADVANCES IN GLIOBLASTOMA	1
NUTRITION	1
NUTRITION RESEARCH AND PRACTICE	1
OCCUPATIONAL AND ENVIRONMENTAL MEDICINE	1
ONCOGENESIS	1
ONCOLOGIST	1
ONCOLOGY-NEW YORK	1
ONCOLOGY NURSING FORUM	1
ONCOLOGY RESEARCH AND TREATMENT	1
OPEN LIFE SCIENCES	1
ORGANIC CHEMISTRY FRONTIERS	1
ORTHOPAEDIC SURGERY	1
OSTEOPOROSIS INTERNATIONAL	1
PAIN MEDICINE	1
PAIN RESEARCH & MANAGEMENT	1
PAKISTAN JOURNAL OF ZOOLOGY	1
PALLIATIVE MEDICINE	1
PANCREAS	1
PARASITOLOGY RESEARCH	1
PATIENT EDUCATION AND COUNSELING	1
PEDIATRIC BLOOD & CANCER	1
PEDIATRIC SURGERY INTERNATIONAL	1
PEDIATRICS	1
PFLUGERS ARCHIV-EUROPEAN JOURNAL OF PHYSIOLOGY	1
PHARMACEUTICAL DEVELOPMENT AND TECHNOLOGY	1
PHARMACEUTICS	1
PHARMACOLOGICAL REPORTS	1
PHARMACOLOGY	1
PHYCOLOGIA	1
PLANT CELL TISSUE AND ORGAN CULTURE	1
PLANT GENETIC RESOURCES-CHARACTERIZATION AND UTILIZATION	1
PLANT SIGNALING & BEHAVIOR	1
PLOS COMPUTATIONAL BIOLOGY	1
POLYHEDRON	1
PREVENTING CHRONIC DISEASE	1
PRIMARY CARE	1
PROGRESS IN NEUROBIOLOGY	1
PROSTATE CANCER AND PROSTATIC DISEASES	1
PROSTATE INTERNATIONAL	1
PROTEIN & CELL	1
PROTEIN EXPRESSION AND PURIFICATION	1
PROTOPLASMA	1
PSYCHIATRY RESEARCH	1
PSYCHO-ONCOLOGY	1
PUBLIC HEALTH NURSING	1
PULMONARY CIRCULATION	1
QJM-AN INTERNATIONAL JOURNAL OF MEDICINE	1
RADIATION MEASUREMENTS	1
RADIOLOGY AND ONCOLOGY	1
RECENT TRENDS IN MEDICINAL PLANTS RESEARCH	1
RENAL FAILURE	1
REPRODUCTIVE BIOLOGY AND ENDOCRINOLOGY	1
REPRODUCTIVE HEALTH	1
RESPIRATORY RESEARCH	1
REVIEWS IN THE NEUROSCIENCES	1
REVISTA DA ESCOLA DE ENFERMAGEM DA USP	1
REVISTA LATINO-AMERICANA DE ENFERMAGEM	1
REVISTA ROMANA DE MEDICINA DE LABORATOR	1
RISK MANAGEMENT AND HEALTHCARE POLICY	1
RNA BIOLOGY	1
SAUDI MEDICAL JOURNAL	1
SAUDI PHARMACEUTICAL JOURNAL	1
SCANNING	1
SCIENCE TRANSLATIONAL MEDICINE	1
SEMINARS IN ONCOLOGY	1
SENSORS	1
SEPARATION SCIENCE AND TECHNOLOGY	1
SHOCK	1
SINGAPORE MEDICAL JOURNAL	1
SPECTROSCOPY LETTERS	1
STEM CELLS	1
STEM CELLS INTERNATIONAL	1
STRUCTURAL CHEMISTRY	1
SUBSTANCE USE & MISUSE	1
TAIWANESE JOURNAL OF OBSTETRICS & GYNECOLOGY	1
TARGETED ONCOLOGY	1
TAURINE 11	1
TECHNIQUES IN COLOPROCTOLOGY	1
TEXTILE RESEARCH JOURNAL	1
THEORETICAL BIOLOGY AND MEDICAL MODELLING	1
TOXICOLOGIC PATHOLOGY	1
TRANSLATIONAL ONCOLOGY	1
TRANSPLANT INTERNATIONAL	1
TRENDS IN MOLECULAR MEDICINE	1
TROPICAL PLANT BIOLOGY	1
TUMORI	1
TURKISH JOURNAL OF BOTANY	1
ULTRASONICS	1
ULTRASOUND IN MEDICINE AND BIOLOGY	1
ULTRASOUND QUARTERLY	1
UROLOGICAL RESEARCH	1
VIBRATIONAL SPECTROSCOPY	1
VIRAL IMMUNOLOGY	1
VIRUSES-BASEL	1
VISCERAL MEDICINE	1
WIENER KLINISCHE WOCHENSCHRIFT	1
WORLD JOURNAL OF MENS HEALTH	1
YAKUGAKU ZASSHI-JOURNAL OF THE PHARMACEUTICAL SOCIETY OF JAPAN	1
ZEITSCHRIFT FUR NATURFORSCHUNG SECTION C-A JOURNAL OF BIOSCIENCES	1
